# Supplementary material for: Theoretical and Experimental Considerations for a Rapid and High Throughput Measurement of Catalase In Vitro
Source: Antioxidants (Basel). 2021 Dec 22;11(1):21. doi: 10.3390/antiox11010021 (PMC8773236; doi:10.3390/antiox11010021)
Supplement: Supplementary file 1 [file antioxidants-11-00021-s001.zip]

Archive with 2 entries (2 files):
- Figure S1_S3 by Arellano.pdf
- Table S1_S4.xlsx
