# Supplementary material for: Theoretical and Experimental Considerations for a Rapid and High Throughput Measurement of Catalase In Vitro
Source: Antioxidants (Basel). 2021 Dec 22;11(1):21. doi: 10.3390/antiox11010021 (PMC8773236; doi:10.3390/antiox11010021)
Supplement: Supplementary file 1 [file antioxidants-11-00021-s001.zip › Table S1_S4.xlsx]

## Sheet: Table S1_Experiment I
OUTLIERS
Lane	Protocol	Id	Column	Block	Rate	is.outlier	is.extreme
LN_B	B3	S_090	CN_03	BN_01	0.000853124	TRUE	FALSE
LN_C	B3	S_011	CN_02	BN_01	1.10565	TRUE	TRUE
LN_C	B3	S_091	CN_03	BN_01	3.38411	TRUE	FALSE
LN_D	B3	S_100	CN_04	BN_02	5.01064	TRUE	FALSE
LN_G	B3	S_015	CN_02	BN_01	9.37919	TRUE	FALSE
LN_G	B3	S_023	CN_03	BN_01	9.50531	TRUE	FALSE
LN_G	B3	S_151	CN_01	BN_01	6.6814	TRUE	FALSE
LN_G	B3	S_167	CN_03	BN_01	6.76166	TRUE	FALSE
LN_A	ML	S_385	CN_01	BN_01	1.86077	TRUE	FALSE
LN_B	ML	S_386	CN_01	BN_01	2.35381	TRUE	FALSE
LN_C	ML	S_331	CN_03	BN_01	4.62735	TRUE	FALSE
LN_F	ML	S_342	CN_04	BN_02	5.34643	TRUE	FALSE
LN_G	ML	S_287	CN_03	BN_01	10.9615	TRUE	FALSE
LN_G	ML	S_303	CN_05	BN_02	10.7191	TRUE	FALSE
NORMALITY
Lane	Protocol	variable	statistic	p
LN_A	B3	Rate	0.971277	0.574666
LN_B	B3	Rate	0.981548	0.865055
LN_C	B3	Rate	0.9122	0.016915
LN_D	B3	Rate	0.943491	0.112961
LN_E	B3	Rate	0.972267	0.6029
LN_F	B3	Rate	0.970532	0.553845
LN_G	B3	Rate	0.969729	0.531799
LN_H	B3	Rate	0.968683	0.503791
LN_A	ML	Rate	0.941761	0.101463
LN_B	ML	Rate	0.966039	0.43721
LN_C	ML	Rate	0.968494	0.49883
LN_D	ML	Rate	0.976775	0.734885
LN_E	ML	Rate	0.967955	0.484856
LN_F	ML	Rate	0.972927	0.621953
LN_G	ML	Rate	0.936957	0.0753329
LN_H	ML	Rate	0.948583	0.154891
HOMOCEDASTICITY
	Df	F value	Pr(>F)
Protocol	1	2.48258	0.115775
	478
Lane	7	6.98682	6.16046e-08
	472
TWO-WAY ANOVA ANALYSIS
	Df	Sum Sq	Mean Sq	F value	Pr(>F)
Lane	7	5068.92	724.131	1921.72	0	***
Protocol	1	16.2567	16.2567	43.1426	1.3679e-10	***
Lane:Protocol	7	13.4196	1.91709	5.08762	1.39057e-05	***
Residuals	464	174.842	0.376815
Signif. codes: 0 ‘***’ 0.001 ‘**’ 0.01 ‘*’ 0.05 ‘.’ 0.1 ‘ ’ 1
EFFECT SIZE
	eta.sq	eta.sq.part
Lane	0.961217	0.966657
Protocol	0.00308276	0.0850699
Lane:Protocol	0.00254476	0.0712818

## Sheet: Table S2_Experiment II
OUTLIERS
Lane	Block	Id	Column	Protocol	Rate	is.outlier	is.extreme
LN_A	BN_01	S_001	CN_01	ML	-2.02129	TRUE	FALSE
LN_A	BN_02	S_129	CN_05	ML	-2.22604	TRUE	FALSE
LN_A	BN_03	S_345	CN_08	ML	-1.05651	TRUE	FALSE
LN_A	BN_04	S_465	CN_11	ML	-1.46765	TRUE	FALSE
LN_B	BN_01	S_010	CN_02	ML	2.84193	TRUE	FALSE
LN_C	BN_02	S_123	CN_04	ML	3.73792	TRUE	FALSE
LN_C	BN_02	S_219	CN_04	ML	1.72645	TRUE	FALSE
LN_C	BN_04	S_419	CN_11	ML	1.84439	TRUE	FALSE
LN_D	BN_02	S_148	CN_04	ML	1.88206	TRUE	FALSE
LN_D	BN_02	S_220	CN_04	ML	5.70679	TRUE	FALSE
LN_F	BN_01	S_022	CN_03	ML	8.78787	TRUE	FALSE
LN_H	BN_01	S_008	CN_01	ML	9.36772	TRUE	FALSE
LN_H	BN_01	S_048	CN_03	ML	11.6347	TRUE	TRUE
LN_H	BN_01	S_056	CN_01	ML	9.47419	TRUE	FALSE
LN_H	BN_01	S_080	CN_01	ML	10.8943	TRUE	FALSE
NORMALITY
Lane	Block	variable	statistic	p
LN_A	BN_01	Rate	0.968839	0.840509
LN_A	BN_02	Rate	0.953385	0.579241
LN_A	BN_03	Rate	0.912667	0.148777
LN_A	BN_04	Rate	0.975821	0.932968
LN_B	BN_01	Rate	0.969555	0.851405
LN_B	BN_02	Rate	0.916167	0.16833
LN_B	BN_03	Rate	0.953623	0.583202
LN_B	BN_04	Rate	0.933387	0.30641
LN_C	BN_01	Rate	0.948109	0.495173
LN_C	BN_02	Rate	0.960991	0.709617
LN_C	BN_03	Rate	0.959964	0.691776
LN_C	BN_04	Rate	0.82644	0.00819734
LN_D	BN_01	Rate	0.956765	0.636401
LN_D	BN_02	Rate	0.941654	0.403619
LN_D	BN_03	Rate	0.96411	0.763337
LN_D	BN_04	Rate	0.9437	0.431176
LN_E	BN_01	Rate	0.97087	0.870727
LN_E	BN_02	Rate	0.94734	0.48357
LN_E	BN_03	Rate	0.962982	0.744058
LN_E	BN_04	Rate	0.960548	0.701923
LN_F	BN_01	Rate	0.914045	0.156192
LN_F	BN_02	Rate	0.919775	0.19112
LN_F	BN_03	Rate	0.966305	0.800074
LN_F	BN_04	Rate	0.969861	0.855984
LN_G	BN_01	Rate	0.950845	0.537855
LN_G	BN_02	Rate	0.950173	0.527174
LN_G	BN_03	Rate	0.956874	0.638276
LN_G	BN_04	Rate	0.940604	0.390027
LN_H	BN_01	Rate	0.917289	0.175113
LN_H	BN_02	Rate	0.966813	0.808375
LN_H	BN_03	Rate	0.943422	0.427358
LN_H	BN_04	Rate	0.964727	0.773794
HOMOCEDASTICITY
	Df	F value	Pr(>F)
Lane	7	3.70881	0.000642773
	472
Block	3	1.32542	0.265389
	476
TWO-WAY ANOVA ANALYSIS
	Df	Sum Sq	Mean Sq	F value	Pr(>F)
Lane	7	4843.51	691.931	1910.62	0	***
Block	3	4.80886	1.60295	4.42622	0.00442478	**
Lane:Block	21	25.6563	1.22173	3.37355	1.00125e-06	***
Residuals	448	162.243	0.36215
Signif. codes: 0 ‘***’ 0.001 ‘**’ 0.01 ‘*’ 0.05 ‘.’ 0.1 ‘ ’ 1
EFFECT SIZE
	eta.sq	eta.sq.part
Lane	0.961736	0.967589
Block	0.000954855	0.0287866
Lane:Block	0.00509435	0.136543
PAIRWISE T TEST
Lane	.y.	group_1	group_2	n1	n2	statistic	df	p	p.adj	p.adj.signif
LN_A	Rate	BN_01	BN_02	15	15	-1.00327	14	0.333	1	ns
LN_A	Rate	BN_01	BN_03	15	15	-2.45862	14	0.028	0.166	ns
LN_A	Rate	BN_01	BN_04	15	15	-2.24169	14	0.042	0.25	ns
LN_A	Rate	BN_02	BN_03	15	15	-1.00201	14	0.333	1	ns
LN_A	Rate	BN_02	BN_04	15	15	-0.667827	14	0.515	1	ns
LN_A	Rate	BN_03	BN_04	15	15	0.800439	14	0.437	1	ns
LN_B	Rate	BN_01	BN_02	15	15	-1.09729	14	0.291	1	ns
LN_B	Rate	BN_01	BN_03	15	15	-1.76489	14	0.099	0.596	ns
LN_B	Rate	BN_01	BN_04	15	15	-1.9833	14	0.067	0.404	ns
LN_B	Rate	BN_02	BN_03	15	15	-0.892063	14	0.387	1	ns
LN_B	Rate	BN_02	BN_04	15	15	-0.686331	14	0.504	1	ns
LN_B	Rate	BN_03	BN_04	15	15	0.24975	14	0.806	1	ns
LN_C	Rate	BN_01	BN_02	15	15	-1.79493	14	0.094	0.566	ns
LN_C	Rate	BN_01	BN_03	15	15	-2.04849	14	0.06	0.358	ns
LN_C	Rate	BN_01	BN_04	15	15	-1.98686	14	0.067	0.401	ns
LN_C	Rate	BN_02	BN_03	15	15	0.137437	14	0.893	1	ns
LN_C	Rate	BN_02	BN_04	15	15	-0.0502101	14	0.961	1	ns
LN_C	Rate	BN_03	BN_04	15	15	-0.153094	14	0.881	1	ns
LN_D	Rate	BN_01	BN_02	15	15	0.508876	14	0.619	1	ns
LN_D	Rate	BN_01	BN_03	15	15	-2.07659	14	0.057	0.34	ns
LN_D	Rate	BN_01	BN_04	15	15	-0.720403	14	0.483	1	ns
LN_D	Rate	BN_02	BN_03	15	15	-1.96251	14	0.07	0.419	ns
LN_D	Rate	BN_02	BN_04	15	15	-1.0174	14	0.326	1	ns
LN_D	Rate	BN_03	BN_04	15	15	2.01515	14	0.064	0.381	ns
LN_E	Rate	BN_01	BN_02	15	15	-1.13637	14	0.275	1	ns
LN_E	Rate	BN_01	BN_03	15	15	-2.76461	14	0.015	0.091	ns
LN_E	Rate	BN_01	BN_04	15	15	-1.13745	14	0.274	1	ns
LN_E	Rate	BN_02	BN_03	15	15	-1.63475	14	0.124	0.744	ns
LN_E	Rate	BN_02	BN_04	15	15	-0.470691	14	0.645	1	ns
LN_E	Rate	BN_03	BN_04	15	15	0.822864	14	0.424	1	ns
LN_F	Rate	BN_01	BN_02	15	15	-0.150832	14	0.882	1	ns
LN_F	Rate	BN_01	BN_03	15	15	0.436894	14	0.669	1	ns
LN_F	Rate	BN_01	BN_04	15	15	1.01173	14	0.329	1	ns
LN_F	Rate	BN_02	BN_03	15	15	0.639896	14	0.533	1	ns
LN_F	Rate	BN_02	BN_04	15	15	1.48259	14	0.16	0.96	ns
LN_F	Rate	BN_03	BN_04	15	15	0.28671	14	0.779	1	ns
LN_G	Rate	BN_01	BN_02	15	15	0.554499	14	0.588	1	ns
LN_G	Rate	BN_01	BN_03	15	15	0.684198	14	0.505	1	ns
LN_G	Rate	BN_01	BN_04	15	15	2.5899	14	0.021	0.128	ns
LN_G	Rate	BN_02	BN_03	15	15	0.329612	14	0.747	1	ns
LN_G	Rate	BN_02	BN_04	15	15	2.75201	14	0.016	0.094	ns
LN_G	Rate	BN_03	BN_04	15	15	1.97791	14	0.068	0.408	ns
LN_H	Rate	BN_01	BN_02	15	15	0.0889006	14	0.93	1	ns
LN_H	Rate	BN_01	BN_03	15	15	1.08433	14	0.297	1	ns
LN_H	Rate	BN_01	BN_04	15	15	6.89142	14	7.43e-06	4.46e-05	****
LN_H	Rate	BN_02	BN_03	15	15	1.23238	14	0.238	1	ns
LN_H	Rate	BN_02	BN_04	15	15	4.65119	14	0.000374	0.002	**
LN_H	Rate	BN_03	BN_04	15	15	4.06443	14	0.001	0.007	**

## Sheet: Raw data_Experiment I
Id	Column	Lane	Block	Protocol	Rate
S_001	CN_01	LN_A	BN_01	SP	-0.0934		CN = Column number
S_002	CN_01	LN_B	BN_01	SP	0.7142		BN = Block number
S_003	CN_01	LN_C	BN_01	SP	2.2359		SP= Standard Protocol
S_004	CN_01	LN_D	BN_01	SP	4.1048		PP = Proposed Protocol
S_005	CN_01	LN_E	BN_01	SP	5.8575		Rate = H2O2 decomposition by catalase, mM/min
S_006	CN_01	LN_F	BN_01	SP	7.5938
S_007	CN_01	LN_G	BN_01	SP	9.2531
S_008	CN_01	LN_H	BN_01	SP	10.1605
S_009	CN_02	LN_A	BN_01	SP	-0.2686
S_010	CN_02	LN_B	BN_01	SP	0.7699
S_011	CN_02	LN_C	BN_01	SP	1.1057
S_012	CN_02	LN_D	BN_01	SP	3.8198
S_013	CN_02	LN_E	BN_01	SP	5.5364
S_014	CN_02	LN_F	BN_01	SP	7.6912
S_015	CN_02	LN_G	BN_01	SP	9.3792
S_016	CN_02	LN_H	BN_01	SP	10.1572
S_017	CN_03	LN_A	BN_01	SP	-0.1835
S_018	CN_03	LN_B	BN_01	SP	0.9075
S_019	CN_03	LN_C	BN_01	SP	2.9271
S_020	CN_03	LN_D	BN_01	SP	4.1605
S_021	CN_03	LN_E	BN_01	SP	5.8902
S_022	CN_03	LN_F	BN_01	SP	7.7887
S_023	CN_03	LN_G	BN_01	SP	9.5053
S_024	CN_03	LN_H	BN_01	SP	10.1589
S_025	CN_01	LN_A	BN_01	SP	-0.2555
S_026	CN_01	LN_B	BN_01	SP	0.7076
S_027	CN_01	LN_C	BN_01	SP	2.4439
S_028	CN_01	LN_D	BN_01	SP	3.8378
S_029	CN_01	LN_E	BN_01	SP	5.5594
S_030	CN_01	LN_F	BN_01	SP	7.1466
S_031	CN_01	LN_G	BN_01	SP	8.0491
S_032	CN_01	LN_H	BN_01	SP	9.0762
S_033	CN_02	LN_A	BN_01	SP	-0.2948
S_034	CN_02	LN_B	BN_01	SP	0.9009
S_035	CN_02	LN_C	BN_01	SP	2.3358
S_036	CN_02	LN_D	BN_01	SP	3.6167
S_037	CN_02	LN_E	BN_01	SP	5.1106
S_038	CN_02	LN_F	BN_01	SP	6.5405
S_039	CN_02	LN_G	BN_01	SP	8.4701
S_040	CN_02	LN_H	BN_01	SP	8.8337
S_041	CN_03	LN_A	BN_01	SP	-0.5045
S_042	CN_03	LN_B	BN_01	SP	0.6552
S_043	CN_03	LN_C	BN_01	SP	2.4701
S_044	CN_03	LN_D	BN_01	SP	3.8908
S_045	CN_03	LN_E	BN_01	SP	5.4605
S_046	CN_03	LN_F	BN_01	SP	7.1286
S_047	CN_03	LN_G	BN_01	SP	8.3374
S_048	CN_03	LN_H	BN_01	SP	8.6011
S_049	CN_04	LN_A	BN_02	SP	-0.4144
S_050	CN_04	LN_B	BN_02	SP	0.5962
S_051	CN_04	LN_C	BN_02	SP	1.964
S_052	CN_04	LN_D	BN_02	SP	3.8084
S_053	CN_04	LN_E	BN_02	SP	5.7117
S_054	CN_04	LN_F	BN_02	SP	6.7436
S_055	CN_04	LN_G	BN_02	SP	8.3423
S_056	CN_04	LN_H	BN_02	SP	9.484
S_057	CN_05	LN_A	BN_02	SP	-0.2048
S_058	CN_05	LN_B	BN_02	SP	0.4914
S_059	CN_05	LN_C	BN_02	SP	2.1163
S_060	CN_05	LN_D	BN_02	SP	4.0262
S_061	CN_05	LN_E	BN_02	SP	5.9017
S_062	CN_05	LN_F	BN_02	SP	6.9304
S_063	CN_05	LN_G	BN_02	SP	8.5487
S_064	CN_05	LN_H	BN_02	SP	9.6052
S_065	CN_06	LN_A	BN_02	SP	-0.5815
S_066	CN_06	LN_B	BN_02	SP	0.7862
S_067	CN_06	LN_C	BN_02	SP	2.0753
S_068	CN_06	LN_D	BN_02	SP	3.8591
S_069	CN_06	LN_E	BN_02	SP	6.0295
S_070	CN_06	LN_F	BN_02	SP	7.2154
S_071	CN_06	LN_G	BN_02	SP	8.7305
S_072	CN_06	LN_H	BN_02	SP	9.2907
S_073	CN_01	LN_A	BN_01	SP	0.0082
S_074	CN_01	LN_B	BN_01	SP	1.086
S_075	CN_01	LN_C	BN_01	SP	2.7355
S_076	CN_01	LN_D	BN_01	SP	4.1065
S_077	CN_01	LN_E	BN_01	SP	6.1278
S_078	CN_01	LN_F	BN_01	SP	7.0368
S_079	CN_01	LN_G	BN_01	SP	7.8329
S_080	CN_01	LN_H	BN_01	SP	8.7502
S_081	CN_02	LN_A	BN_01	SP	-0.0287
S_082	CN_02	LN_B	BN_01	SP	1.086
S_083	CN_02	LN_C	BN_01	SP	2.7928
S_084	CN_02	LN_D	BN_01	SP	4.136
S_085	CN_02	LN_E	BN_01	SP	5.4627
S_086	CN_02	LN_F	BN_01	SP	6.9238
S_087	CN_02	LN_G	BN_01	SP	7.7862
S_088	CN_02	LN_H	BN_01	SP	8.4922
S_089	CN_03	LN_A	BN_01	SP	0.0016
S_090	CN_03	LN_B	BN_01	SP	0.0009
S_091	CN_03	LN_C	BN_01	SP	3.3841
S_092	CN_03	LN_D	BN_01	SP	4.1654
S_093	CN_03	LN_E	BN_01	SP	5.6249
S_094	CN_03	LN_F	BN_01	SP	6.6175
S_095	CN_03	LN_G	BN_01	SP	7.7396
S_096	CN_03	LN_H	BN_01	SP	8.2342
S_097	CN_04	LN_A	BN_02	SP	-0.0655
S_098	CN_04	LN_B	BN_02	SP	1.3661
S_099	CN_04	LN_C	BN_02	SP	2.7142
S_100	CN_04	LN_D	BN_02	SP	5.0106
S_101	CN_04	LN_E	BN_02	SP	6.0098
S_102	CN_04	LN_F	BN_02	SP	7.0999
S_103	CN_04	LN_G	BN_02	SP	7.7428
S_104	CN_04	LN_H	BN_02	SP	9.3563
S_105	CN_05	LN_A	BN_02	SP	0.2375
S_106	CN_05	LN_B	BN_02	SP	1.4234
S_107	CN_05	LN_C	BN_02	SP	2.8354
S_108	CN_05	LN_D	BN_02	SP	4.1196
S_109	CN_05	LN_E	BN_02	SP	5.6511
S_110	CN_05	LN_F	BN_02	SP	7.5823
S_111	CN_05	LN_G	BN_02	SP	7.7461
S_112	CN_05	LN_H	BN_02	SP	8.7305
S_113	CN_06	LN_A	BN_02	SP	0.136
S_114	CN_06	LN_B	BN_02	SP	1.4398
S_115	CN_06	LN_C	BN_02	SP	2.7027
S_116	CN_06	LN_D	BN_02	SP	4.6061
S_117	CN_06	LN_E	BN_02	SP	5.8182
S_118	CN_06	LN_F	BN_02	SP	6.8681
S_119	CN_06	LN_G	BN_02	SP	8.3309
S_120	CN_06	LN_H	BN_02	SP	9.692
S_121	CN_07	LN_A	BN_03	SP	0.0688
S_122	CN_07	LN_B	BN_03	SP	0.588
S_123	CN_07	LN_C	BN_03	SP	2.4717
S_124	CN_07	LN_D	BN_03	SP	4.3292
S_125	CN_07	LN_E	BN_03	SP	5.6282
S_126	CN_07	LN_F	BN_03	SP	7.507
S_127	CN_07	LN_G	BN_03	SP	8.2916
S_128	CN_07	LN_H	BN_03	SP	9.6282
S_129	CN_08	LN_A	BN_03	SP	0.3243
S_130	CN_08	LN_B	BN_03	SP	1.5053
S_131	CN_08	LN_C	BN_03	SP	2.8337
S_132	CN_08	LN_D	BN_03	SP	4.2637
S_133	CN_08	LN_E	BN_03	SP	6.4635
S_134	CN_08	LN_F	BN_03	SP	7.8051
S_135	CN_08	LN_G	BN_03	SP	8.6241
S_136	CN_08	LN_H	BN_03	SP	9.62
S_137	CN_09	LN_A	BN_03	SP	0.1572
S_138	CN_09	LN_B	BN_03	SP	1.1843
S_139	CN_09	LN_C	BN_03	SP	2.8354
S_140	CN_09	LN_D	BN_03	SP	4.4816
S_141	CN_09	LN_E	BN_03	SP	4.9353
S_142	CN_09	LN_F	BN_03	SP	7.656
S_143	CN_09	LN_G	BN_03	SP	8.38
S_144	CN_09	LN_H	BN_03	SP	9.6241
S_145	CN_01	LN_A	BN_01	SP	-0.1687
S_146	CN_01	LN_B	BN_01	SP	1.6052
S_147	CN_01	LN_C	BN_01	SP	2.5176
S_148	CN_01	LN_D	BN_01	SP	4.457
S_149	CN_01	LN_E	BN_01	SP	5.8739
S_150	CN_01	LN_F	BN_01	SP	6.8993
S_151	CN_01	LN_G	BN_01	SP	6.6814
S_152	CN_01	LN_H	BN_01	SP	7.6593
S_153	CN_02	LN_A	BN_01	SP	-0.3735
S_154	CN_02	LN_B	BN_01	SP	0.3096
S_155	CN_02	LN_C	BN_01	SP	2.457
S_156	CN_02	LN_D	BN_01	SP	4.0213
S_157	CN_02	LN_E	BN_01	SP	5.0991
S_158	CN_02	LN_F	BN_01	SP	6.1998
S_159	CN_02	LN_G	BN_01	SP	6.9681
S_160	CN_02	LN_H	BN_01	SP	7.4971
S_161	CN_03	LN_A	BN_01	SP	-0.1032
S_162	CN_03	LN_B	BN_01	SP	0.8894
S_163	CN_03	LN_C	BN_01	SP	2.4832
S_164	CN_03	LN_D	BN_01	SP	4.1654
S_165	CN_03	LN_E	BN_01	SP	5.2187
S_166	CN_03	LN_F	BN_01	SP	5.8002
S_167	CN_03	LN_G	BN_01	SP	6.7617
S_168	CN_03	LN_H	BN_01	SP	7.0614
S_169	CN_04	LN_A	BN_02	SP	0.3178
S_170	CN_04	LN_B	BN_02	SP	0.7862
S_171	CN_04	LN_C	BN_02	SP	2.9582
S_172	CN_04	LN_D	BN_02	SP	4.0786
S_173	CN_04	LN_E	BN_02	SP	5.1286
S_174	CN_04	LN_F	BN_02	SP	5.9099
S_175	CN_04	LN_G	BN_02	SP	7.5495
S_176	CN_04	LN_H	BN_02	SP	8.3653
S_177	CN_05	LN_A	BN_02	SP	0.0573
S_178	CN_05	LN_B	BN_02	SP	0.9664
S_179	CN_05	LN_C	BN_02	SP	2.4439
S_180	CN_05	LN_D	BN_02	SP	3.7281
S_181	CN_05	LN_E	BN_02	SP	5.1499
S_182	CN_05	LN_F	BN_02	SP	6.3816
S_183	CN_05	LN_G	BN_02	SP	7.4873
S_184	CN_05	LN_H	BN_02	SP	7.6282
S_185	CN_06	LN_A	BN_02	SP	0.2555
S_186	CN_06	LN_B	BN_02	SP	0.9959
S_187	CN_06	LN_C	BN_02	SP	2.4062
S_188	CN_06	LN_D	BN_02	SP	3.9984
S_189	CN_06	LN_E	BN_02	SP	5.674
S_190	CN_06	LN_F	BN_02	SP	6.38
S_191	CN_06	LN_G	BN_02	SP	7.2547
S_192	CN_06	LN_H	BN_02	SP	7.8051
S_193	CN_07	LN_A	BN_03	SP	0.0131
S_194	CN_07	LN_B	BN_03	SP	1.1106
S_195	CN_07	LN_C	BN_03	SP	2.516
S_196	CN_07	LN_D	BN_03	SP	4.3882
S_197	CN_07	LN_E	BN_03	SP	5.1843
S_198	CN_07	LN_F	BN_03	SP	7.2907
S_199	CN_07	LN_G	BN_03	SP	8.3964
S_200	CN_07	LN_H	BN_03	SP	8.3407
S_201	CN_08	LN_A	BN_03	SP	0.1802
S_202	CN_08	LN_B	BN_03	SP	0.8894
S_203	CN_08	LN_C	BN_03	SP	2.2391
S_204	CN_08	LN_D	BN_03	SP	4.3374
S_205	CN_08	LN_E	BN_03	SP	5.6953
S_206	CN_08	LN_F	BN_03	SP	6.8255
S_207	CN_08	LN_G	BN_03	SP	7.81
S_208	CN_08	LN_H	BN_03	SP	8.7567
S_209	CN_09	LN_A	BN_03	SP	0.136
S_210	CN_09	LN_B	BN_03	SP	1.2154
S_211	CN_09	LN_C	BN_03	SP	2.5274
S_212	CN_09	LN_D	BN_03	SP	3.8149
S_213	CN_09	LN_E	BN_03	SP	5.2694
S_214	CN_09	LN_F	BN_03	SP	6.6323
S_215	CN_09	LN_G	BN_03	SP	8
S_216	CN_09	LN_H	BN_03	SP	8.0098
S_217	CN_10	LN_A	BN_04	SP	0.0066
S_218	CN_10	LN_B	BN_04	SP	0.9369
S_219	CN_10	LN_C	BN_04	SP	2.4553
S_220	CN_10	LN_D	BN_04	SP	3.8296
S_221	CN_10	LN_E	BN_04	SP	5.543
S_222	CN_10	LN_F	BN_04	SP	6.6978
S_223	CN_10	LN_G	BN_04	SP	8.0475
S_224	CN_10	LN_H	BN_04	SP	8.6437
S_225	CN_11	LN_A	BN_04	SP	-0.3522
S_226	CN_11	LN_B	BN_04	SP	1.1876
S_227	CN_11	LN_C	BN_04	SP	3.122
S_228	CN_11	LN_D	BN_04	SP	4.1343
S_229	CN_11	LN_E	BN_04	SP	5.9721
S_230	CN_11	LN_F	BN_04	SP	7.3022
S_231	CN_11	LN_G	BN_04	SP	8.2391
S_232	CN_11	LN_H	BN_04	SP	9.163
S_233	CN_12	LN_A	BN_04	SP	-0.4799
S_234	CN_12	LN_B	BN_04	SP	1.1728
S_235	CN_12	LN_C	BN_04	SP	2.6192
S_236	CN_12	LN_D	BN_04	SP	4.8092
S_237	CN_12	LN_E	BN_04	SP	5.8083
S_238	CN_12	LN_F	BN_04	SP	7.0532
S_239	CN_12	LN_G	BN_04	SP	8.0082
S_240	CN_12	LN_H	BN_04	SP	8.5176
S_241	CN_01	LN_A	BN_01	PP	-0.1638
S_242	CN_01	LN_B	BN_01	PP	0.8649
S_243	CN_01	LN_C	BN_01	PP	3.9902
S_244	CN_01	LN_D	BN_01	PP	5.0434
S_245	CN_01	LN_E	BN_01	PP	6.1081
S_246	CN_01	LN_F	BN_01	PP	7.8165
S_247	CN_01	LN_G	BN_01	PP	9.6871
S_248	CN_01	LN_H	BN_01	PP	11.0614
S_249	CN_02	LN_A	BN_01	PP	-0.2664
S_250	CN_02	LN_B	BN_01	PP	1.3284
S_251	CN_02	LN_C	BN_01	PP	1.964
S_252	CN_02	LN_D	BN_01	PP	5.3972
S_253	CN_02	LN_E	BN_01	PP	6.5323
S_254	CN_02	LN_F	BN_01	PP	7.9902
S_255	CN_02	LN_G	BN_01	PP	9.5823
S_256	CN_02	LN_H	BN_01	PP	10.3866
S_257	CN_03	LN_A	BN_01	PP	-0.2342
S_258	CN_03	LN_B	BN_01	PP	1.6265
S_259	CN_03	LN_C	BN_01	PP	3.4136
S_260	CN_03	LN_D	BN_01	PP	4.1507
S_261	CN_03	LN_E	BN_01	PP	6.9566
S_262	CN_03	LN_F	BN_01	PP	8.5864
S_263	CN_03	LN_G	BN_01	PP	9.6347
S_264	CN_03	LN_H	BN_01	PP	11.0991
S_265	CN_01	LN_A	BN_01	PP	-0.8288
S_266	CN_01	LN_B	BN_01	PP	0.1278
S_267	CN_01	LN_C	BN_01	PP	1.4005
S_268	CN_01	LN_D	BN_01	PP	4.9566
S_269	CN_01	LN_E	BN_01	PP	6.76
S_270	CN_01	LN_F	BN_01	PP	7.448
S_271	CN_01	LN_G	BN_01	PP	8.8092
S_272	CN_01	LN_H	BN_01	PP	10.8174
S_273	CN_02	LN_A	BN_01	PP	-1.4644
S_274	CN_02	LN_B	BN_01	PP	1.3464
S_275	CN_02	LN_C	BN_01	PP	1.412
S_276	CN_02	LN_D	BN_01	PP	4.1425
S_277	CN_02	LN_E	BN_01	PP	6.19
S_278	CN_02	LN_F	BN_01	PP	8.5225
S_279	CN_02	LN_G	BN_01	PP	10.3653
S_280	CN_02	LN_H	BN_01	PP	11.2072
S_281	CN_03	LN_A	BN_01	PP	0.0688
S_282	CN_03	LN_B	BN_01	PP	0.8862
S_283	CN_03	LN_C	BN_01	PP	3.0434
S_284	CN_03	LN_D	BN_01	PP	4.1605
S_285	CN_03	LN_E	BN_01	PP	6.1458
S_286	CN_03	LN_F	BN_01	PP	7.8051
S_287	CN_03	LN_G	BN_01	PP	10.9615
S_288	CN_03	LN_H	BN_01	PP	10.5979
S_289	CN_04	LN_A	BN_02	PP	-0.0819
S_290	CN_04	LN_B	BN_02	PP	0.3112
S_291	CN_04	LN_C	BN_02	PP	3.1237
S_292	CN_04	LN_D	BN_02	PP	3.869
S_293	CN_04	LN_E	BN_02	PP	5.6658
S_294	CN_04	LN_F	BN_02	PP	7.9345
S_295	CN_04	LN_G	BN_02	PP	8.3309
S_296	CN_04	LN_H	BN_02	PP	8.8501
S_297	CN_05	LN_A	BN_02	PP	-0.7781
S_298	CN_05	LN_B	BN_02	PP	0.113
S_299	CN_05	LN_C	BN_02	PP	2.8321
S_300	CN_05	LN_D	BN_02	PP	4.5913
S_301	CN_05	LN_E	BN_02	PP	6.2752
S_302	CN_05	LN_F	BN_02	PP	7.2891
S_303	CN_05	LN_G	BN_02	PP	10.7191
S_304	CN_05	LN_H	BN_02	PP	10.9844
S_305	CN_06	LN_A	BN_02	PP	-0.5651
S_306	CN_06	LN_B	BN_02	PP	1.2383
S_307	CN_06	LN_C	BN_02	PP	2.5766
S_308	CN_06	LN_D	BN_02	PP	4.4652
S_309	CN_06	LN_E	BN_02	PP	5.9934
S_310	CN_06	LN_F	BN_02	PP	7.9934
S_311	CN_06	LN_G	BN_02	PP	8.8059
S_312	CN_06	LN_H	BN_02	PP	10.1245
S_313	CN_01	LN_A	BN_01	PP	-1.0991
S_314	CN_01	LN_B	BN_01	PP	0.7699
S_315	CN_01	LN_C	BN_01	PP	1.4775
S_316	CN_01	LN_D	BN_01	PP	4.7404
S_317	CN_01	LN_E	BN_01	PP	5.4365
S_318	CN_01	LN_F	BN_01	PP	7.7183
S_319	CN_01	LN_G	BN_01	PP	9.733
S_320	CN_01	LN_H	BN_01	PP	9.4971
S_321	CN_02	LN_A	BN_01	PP	0.0934
S_322	CN_02	LN_B	BN_01	PP	0.6454
S_323	CN_02	LN_C	BN_01	PP	3.2138
S_324	CN_02	LN_D	BN_01	PP	4.1097
S_325	CN_02	LN_E	BN_01	PP	5.3448
S_326	CN_02	LN_F	BN_01	PP	7.1875
S_327	CN_02	LN_G	BN_01	PP	8.5307
S_328	CN_02	LN_H	BN_01	PP	10.6536
S_329	CN_03	LN_A	BN_01	PP	0.2457
S_330	CN_03	LN_B	BN_01	PP	1.1089
S_331	CN_03	LN_C	BN_01	PP	4.6274
S_332	CN_03	LN_D	BN_01	PP	5.2154
S_333	CN_03	LN_E	BN_01	PP	6.1409
S_334	CN_03	LN_F	BN_01	PP	9.1662
S_335	CN_03	LN_G	BN_01	PP	8.1589
S_336	CN_03	LN_H	BN_01	PP	9.579
S_337	CN_04	LN_A	BN_02	PP	-1.0794
S_338	CN_04	LN_B	BN_02	PP	1.1106
S_339	CN_04	LN_C	BN_02	PP	2.5258
S_340	CN_04	LN_D	BN_02	PP	4.8993
S_341	CN_04	LN_E	BN_02	PP	5.6904
S_342	CN_04	LN_F	BN_02	PP	5.3464
S_343	CN_04	LN_G	BN_02	PP	8.4177
S_344	CN_04	LN_H	BN_02	PP	9.4136
S_345	CN_05	LN_A	BN_02	PP	-0.1654
S_346	CN_05	LN_B	BN_02	PP	0.9537
S_347	CN_05	LN_C	BN_02	PP	1.5807
S_348	CN_05	LN_D	BN_02	PP	5.1073
S_349	CN_05	LN_E	BN_02	PP	5.7199
S_350	CN_05	LN_F	BN_02	PP	8.0295
S_351	CN_05	LN_G	BN_02	PP	8.3276
S_352	CN_05	LN_H	BN_02	PP	9.3284
S_353	CN_06	LN_A	BN_02	PP	-0.4013
S_354	CN_06	LN_B	BN_02	PP	0.6486
S_355	CN_06	LN_C	BN_02	PP	2.7469
S_356	CN_06	LN_D	BN_02	PP	4.6224
S_357	CN_06	LN_E	BN_02	PP	5.8034
S_358	CN_06	LN_F	BN_02	PP	6.8174
S_359	CN_06	LN_G	BN_02	PP	7.5774
S_360	CN_06	LN_H	BN_02	PP	9.4676
S_361	CN_07	LN_A	BN_03	PP	1.1974
S_362	CN_07	LN_B	BN_03	PP	1.2875
S_363	CN_07	LN_C	BN_03	PP	3.2203
S_364	CN_07	LN_D	BN_03	PP	5.2875
S_365	CN_07	LN_E	BN_03	PP	6.2572
S_366	CN_07	LN_F	BN_03	PP	8.1097
S_367	CN_07	LN_G	BN_03	PP	8.7109
S_368	CN_07	LN_H	BN_03	PP	9.6495
S_369	CN_08	LN_A	BN_03	PP	-0.1884
S_370	CN_08	LN_B	BN_03	PP	1.1188
S_371	CN_08	LN_C	BN_03	PP	3.0745
S_372	CN_08	LN_D	BN_03	PP	4.7125
S_373	CN_08	LN_E	BN_03	PP	5.6626
S_374	CN_08	LN_F	BN_03	PP	6.8632
S_375	CN_08	LN_G	BN_03	PP	8.5733
S_376	CN_08	LN_H	BN_03	PP	8.4947
S_377	CN_09	LN_A	BN_03	PP	0.8206
S_378	CN_09	LN_B	BN_03	PP	1.6511
S_379	CN_09	LN_C	BN_03	PP	3.0598
S_380	CN_09	LN_D	BN_03	PP	5.1597
S_381	CN_09	LN_E	BN_03	PP	6.3522
S_382	CN_09	LN_F	BN_03	PP	7.6904
S_383	CN_09	LN_G	BN_03	PP	7.9934
S_384	CN_09	LN_H	BN_03	PP	8.6388
S_385	CN_01	LN_A	BN_01	PP	1.8608
S_386	CN_01	LN_B	BN_01	PP	2.3538
S_387	CN_01	LN_C	BN_01	PP	3.0287
S_388	CN_01	LN_D	BN_01	PP	5.3841
S_389	CN_01	LN_E	BN_01	PP	5.8051
S_390	CN_01	LN_F	BN_01	PP	6.1933
S_391	CN_01	LN_G	BN_01	PP	8.9681
S_392	CN_01	LN_H	BN_01	PP	9.1581
S_393	CN_02	LN_A	BN_01	PP	0.5307
S_394	CN_02	LN_B	BN_01	PP	1.0565
S_395	CN_02	LN_C	BN_01	PP	1.7477
S_396	CN_02	LN_D	BN_01	PP	3.7101
S_397	CN_02	LN_E	BN_01	PP	5.2858
S_398	CN_02	LN_F	BN_01	PP	6.2178
S_399	CN_02	LN_G	BN_01	PP	7.9165
S_400	CN_02	LN_H	BN_01	PP	10.1441
S_401	CN_03	LN_A	BN_01	PP	-1.335
S_402	CN_03	LN_B	BN_01	PP	0.4898
S_403	CN_03	LN_C	BN_01	PP	2.249
S_404	CN_03	LN_D	BN_01	PP	3.9328
S_405	CN_03	LN_E	BN_01	PP	6.3571
S_406	CN_03	LN_F	BN_01	PP	6.9124
S_407	CN_03	LN_G	BN_01	PP	7.4709
S_408	CN_03	LN_H	BN_01	PP	10.0852
S_409	CN_04	LN_A	BN_02	PP	-0.5782
S_410	CN_04	LN_B	BN_02	PP	1.163
S_411	CN_04	LN_C	BN_02	PP	2.095
S_412	CN_04	LN_D	BN_02	PP	4.7076
S_413	CN_04	LN_E	BN_02	PP	5.4644
S_414	CN_04	LN_F	BN_02	PP	6.9779
S_415	CN_04	LN_G	BN_02	PP	7.8149
S_416	CN_04	LN_H	BN_02	PP	9.6626
S_417	CN_05	LN_A	BN_02	PP	1.0254
S_418	CN_05	LN_B	BN_02	PP	0.6732
S_419	CN_05	LN_C	BN_02	PP	2.9812
S_420	CN_05	LN_D	BN_02	PP	4.896
S_421	CN_05	LN_E	BN_02	PP	6.8698
S_422	CN_05	LN_F	BN_02	PP	6.873
S_423	CN_05	LN_G	BN_02	PP	8.1851
S_424	CN_05	LN_H	BN_02	PP	9.6691
S_425	CN_06	LN_A	BN_02	PP	-0.9369
S_426	CN_06	LN_B	BN_02	PP	0.4226
S_427	CN_06	LN_C	BN_02	PP	2.4013
S_428	CN_06	LN_D	BN_02	PP	5.674
S_429	CN_06	LN_E	BN_02	PP	5.5446
S_430	CN_06	LN_F	BN_02	PP	7.5315
S_431	CN_06	LN_G	BN_02	PP	8.2162
S_432	CN_06	LN_H	BN_02	PP	9.8706
S_433	CN_07	LN_A	BN_03	PP	-0.8812
S_434	CN_07	LN_B	BN_03	PP	0.683
S_435	CN_07	LN_C	BN_03	PP	2.1654
S_436	CN_07	LN_D	BN_03	PP	4.2735
S_437	CN_07	LN_E	BN_03	PP	6.1179
S_438	CN_07	LN_F	BN_03	PP	7.3792
S_439	CN_07	LN_G	BN_03	PP	8.6716
S_440	CN_07	LN_H	BN_03	PP	8.9042
S_441	CN_08	LN_A	BN_03	PP	-1.1057
S_442	CN_08	LN_B	BN_03	PP	0.878
S_443	CN_08	LN_C	BN_03	PP	3.8755
S_444	CN_08	LN_D	BN_03	PP	4.6339
S_445	CN_08	LN_E	BN_03	PP	5.6642
S_446	CN_08	LN_F	BN_03	PP	7.1073
S_447	CN_08	LN_G	BN_03	PP	8.0409
S_448	CN_08	LN_H	BN_03	PP	9.8083
S_449	CN_09	LN_A	BN_03	PP	-0.2457
S_450	CN_09	LN_B	BN_03	PP	0.914
S_451	CN_09	LN_C	BN_03	PP	2.6978
S_452	CN_09	LN_D	BN_03	PP	5.1679
S_453	CN_09	LN_E	BN_03	PP	6.5717
S_454	CN_09	LN_F	BN_03	PP	7.2367
S_455	CN_09	LN_G	BN_03	PP	8.7813
S_456	CN_09	LN_H	BN_03	PP	8.7617
S_457	CN_10	LN_A	BN_04	PP	-0.2064
S_458	CN_10	LN_B	BN_04	PP	0.6061
S_459	CN_10	LN_C	BN_04	PP	2.9025
S_460	CN_10	LN_D	BN_04	PP	4.6028
S_461	CN_10	LN_E	BN_04	PP	5.8247
S_462	CN_10	LN_F	BN_04	PP	7.2875
S_463	CN_10	LN_G	BN_04	PP	7.7789
S_464	CN_10	LN_H	BN_04	PP	9.4054
S_465	CN_11	LN_A	BN_04	PP	-0.5667
S_466	CN_11	LN_B	BN_04	PP	0.6388
S_467	CN_11	LN_C	BN_04	PP	2.2129
S_468	CN_11	LN_D	BN_04	PP	4.1622
S_469	CN_11	LN_E	BN_04	PP	6.2735
S_470	CN_11	LN_F	BN_04	PP	7.5397
S_471	CN_11	LN_G	BN_04	PP	9.0663
S_472	CN_11	LN_H	BN_04	PP	8.6486
S_473	CN_12	LN_A	BN_04	PP	-0.6634
S_474	CN_12	LN_B	BN_04	PP	1.5954
S_475	CN_12	LN_C	BN_04	PP	2.6126
S_476	CN_12	LN_D	BN_04	PP	4.4308
S_477	CN_12	LN_E	BN_04	PP	6.2539
S_478	CN_12	LN_F	BN_04	PP	7.3579
S_479	CN_12	LN_G	BN_04	PP	7.2825
S_480	CN_12	LN_H	BN_04	PP	8.6945

## Sheet: raw data_Experiment II
Id	Column	Lane	Block	Protocol	Rate
S_001	CN_01	LN_A	BN_01	PP	-2.0213		CN = Column number
S_002	CN_01	LN_B	BN_01	PP	0.3178		BN = Block number
S_003	CN_01	LN_C	BN_01	PP	2.0508		PP = Proposed Protocol
S_004	CN_01	LN_D	BN_01	PP	3.3251		Rate = H2O2 decomposition by catalase, mM/min
S_005	CN_01	LN_E	BN_01	PP	4.9287
S_006	CN_01	LN_F	BN_01	PP	6.534
S_007	CN_01	LN_G	BN_01	PP	9.1138
S_008	CN_01	LN_H	BN_01	PP	9.3677
S_009	CN_02	LN_A	BN_01	PP	0.6405
S_010	CN_02	LN_B	BN_01	PP	2.8419
S_011	CN_02	LN_C	BN_01	PP	3.3677
S_012	CN_02	LN_D	BN_01	PP	3.5004
S_013	CN_02	LN_E	BN_01	PP	5.4021
S_014	CN_02	LN_F	BN_01	PP	7.8853
S_015	CN_02	LN_G	BN_01	PP	8.2375
S_016	CN_02	LN_H	BN_01	PP	10.2899
S_017	CN_03	LN_A	BN_01	PP	-0.9369
S_018	CN_03	LN_B	BN_01	PP	0.647
S_019	CN_03	LN_C	BN_01	PP	1.8935
S_020	CN_03	LN_D	BN_01	PP	5.1499
S_021	CN_03	LN_E	BN_01	PP	5.8362
S_022	CN_03	LN_F	BN_01	PP	8.7879
S_023	CN_03	LN_G	BN_01	PP	7.7821
S_024	CN_03	LN_H	BN_01	PP	9.6183
S_025	CN_01	LN_A	BN_01	PP	0.2179
S_026	CN_01	LN_B	BN_01	PP	0.7617
S_027	CN_01	LN_C	BN_01	PP	3.2613
S_028	CN_01	LN_D	BN_01	PP	3.579
S_029	CN_01	LN_E	BN_01	PP	4.778
S_030	CN_01	LN_F	BN_01	PP	5.9869
S_031	CN_01	LN_G	BN_01	PP	7.448
S_032	CN_01	LN_H	BN_01	PP	10.2277
S_033	CN_02	LN_A	BN_01	PP	-0.3423
S_034	CN_02	LN_B	BN_01	PP	1.1368
S_035	CN_02	LN_C	BN_01	PP	2.9828
S_036	CN_02	LN_D	BN_01	PP	4.3554
S_037	CN_02	LN_E	BN_01	PP	4.3358
S_038	CN_02	LN_F	BN_01	PP	5.7035
S_039	CN_02	LN_G	BN_01	PP	7.2367
S_040	CN_02	LN_H	BN_01	PP	10.0868
S_041	CN_03	LN_A	BN_01	PP	-0.5111
S_042	CN_03	LN_B	BN_01	PP	0.5995
S_043	CN_03	LN_C	BN_01	PP	2.6716
S_044	CN_03	LN_D	BN_01	PP	3.9885
S_045	CN_03	LN_E	BN_01	PP	4.7174
S_046	CN_03	LN_F	BN_01	PP	6.6912
S_047	CN_03	LN_G	BN_01	PP	7.8608
S_048	CN_03	LN_H	BN_01	PP	11.6347
S_049	CN_01	LN_A	BN_01	PP	-1.774
S_050	CN_01	LN_B	BN_01	PP	1.4775
S_051	CN_01	LN_C	BN_01	PP	2.2654
S_052	CN_01	LN_D	BN_01	PP	3.62
S_053	CN_01	LN_E	BN_01	PP	5.6904
S_054	CN_01	LN_F	BN_01	PP	6.9975
S_055	CN_01	LN_G	BN_01	PP	8.8583
S_056	CN_01	LN_H	BN_01	PP	9.4742
S_057	CN_02	LN_A	BN_01	PP	-1.2269
S_058	CN_02	LN_B	BN_01	PP	0.9631
S_059	CN_02	LN_C	BN_01	PP	3.0041
S_060	CN_02	LN_D	BN_01	PP	2.9746
S_061	CN_02	LN_E	BN_01	PP	5.3169
S_062	CN_02	LN_F	BN_01	PP	6
S_063	CN_02	LN_G	BN_01	PP	7.6134
S_064	CN_02	LN_H	BN_01	PP	10.1359
S_065	CN_03	LN_A	BN_01	PP	0.7256
S_066	CN_03	LN_B	BN_01	PP	-0.4505
S_067	CN_03	LN_C	BN_01	PP	2.3915
S_068	CN_03	LN_D	BN_01	PP	4.0573
S_069	CN_03	LN_E	BN_01	PP	6.1409
S_070	CN_03	LN_F	BN_01	PP	6.4767
S_071	CN_03	LN_G	BN_01	PP	8.7273
S_072	CN_03	LN_H	BN_01	PP	9.9656
S_073	CN_01	LN_A	BN_01	PP	-0.1704
S_074	CN_01	LN_B	BN_01	PP	1.7019
S_075	CN_01	LN_C	BN_01	PP	1.9951
S_076	CN_01	LN_D	BN_01	PP	3.923
S_077	CN_01	LN_E	BN_01	PP	5.0991
S_078	CN_01	LN_F	BN_01	PP	6.2097
S_079	CN_01	LN_G	BN_01	PP	8.3538
S_080	CN_01	LN_H	BN_01	PP	10.8943
S_081	CN_02	LN_A	BN_01	PP	-0.2113
S_082	CN_02	LN_B	BN_01	PP	1.1843
S_083	CN_02	LN_C	BN_01	PP	2.0524
S_084	CN_02	LN_D	BN_01	PP	4.4832
S_085	CN_02	LN_E	BN_01	PP	5.1335
S_086	CN_02	LN_F	BN_01	PP	7.1695
S_087	CN_02	LN_G	BN_01	PP	7.6134
S_088	CN_02	LN_H	BN_01	PP	10.2015
S_089	CN_03	LN_A	BN_01	PP	-0.5471
S_090	CN_03	LN_B	BN_01	PP	1.4693
S_091	CN_03	LN_C	BN_01	PP	3.2236
S_092	CN_03	LN_D	BN_01	PP	4.9975
S_093	CN_03	LN_E	BN_01	PP	4.9222
S_094	CN_03	LN_F	BN_01	PP	7.163
S_095	CN_03	LN_G	BN_01	PP	8.8108
S_096	CN_03	LN_H	BN_01	PP	10.1556
S_097	CN_01	LN_A	BN_01	PP	-0.8845
S_098	CN_01	LN_B	BN_01	PP	1.8002
S_099	CN_01	LN_C	BN_01	PP	2.4226
S_100	CN_01	LN_D	BN_01	PP	4.249
S_101	CN_01	LN_E	BN_01	PP	4.8567
S_102	CN_01	LN_F	BN_01	PP	6.6028
S_103	CN_01	LN_G	BN_01	PP	8.0262
S_104	CN_01	LN_H	BN_01	PP	10.6241
S_105	CN_02	LN_A	BN_01	PP	-0.5848
S_106	CN_02	LN_B	BN_01	PP	0.4636
S_107	CN_02	LN_C	BN_01	PP	1.1466
S_108	CN_02	LN_D	BN_01	PP	3.0008
S_109	CN_02	LN_E	BN_01	PP	4.4979
S_110	CN_02	LN_F	BN_01	PP	6.4635
S_111	CN_02	LN_G	BN_01	PP	8.0622
S_112	CN_02	LN_H	BN_01	PP	10.0671
S_113	CN_03	LN_A	BN_01	PP	-0.6978
S_114	CN_03	LN_B	BN_01	PP	0.914
S_115	CN_03	LN_C	BN_01	PP	2.2621
S_116	CN_03	LN_D	BN_01	PP	3.2907
S_117	CN_03	LN_E	BN_01	PP	5.7068
S_118	CN_03	LN_F	BN_01	PP	7.0221
S_119	CN_03	LN_G	BN_01	PP	7.7871
S_120	CN_03	LN_H	BN_01	PP	10.3816
S_121	CN_04	LN_A	BN_02	PP	-1.2809
S_122	CN_04	LN_B	BN_02	PP	0.7584
S_123	CN_04	LN_C	BN_02	PP	3.7379
S_124	CN_04	LN_D	BN_02	PP	3.2858
S_125	CN_04	LN_E	BN_02	PP	5.0631
S_126	CN_04	LN_F	BN_02	PP	7.2138
S_127	CN_04	LN_G	BN_02	PP	8.0278
S_128	CN_04	LN_H	BN_02	PP	9.1744
S_129	CN_05	LN_A	BN_02	PP	-2.226
S_130	CN_05	LN_B	BN_02	PP	1.8116
S_131	CN_05	LN_C	BN_02	PP	2.6519
S_132	CN_05	LN_D	BN_02	PP	3.9754
S_133	CN_05	LN_E	BN_02	PP	5.3563
S_134	CN_05	LN_F	BN_02	PP	7.5676
S_135	CN_05	LN_G	BN_02	PP	7.792
S_136	CN_05	LN_H	BN_02	PP	8.7764
S_137	CN_06	LN_A	BN_02	PP	-0.8174
S_138	CN_06	LN_B	BN_02	PP	0.8583
S_139	CN_06	LN_C	BN_02	PP	2.6994
S_140	CN_06	LN_D	BN_02	PP	3.6888
S_141	CN_06	LN_E	BN_02	PP	4.9091
S_142	CN_06	LN_F	BN_02	PP	7.2465
S_143	CN_06	LN_G	BN_02	PP	8.2997
S_144	CN_06	LN_H	BN_02	PP	9.7854
S_145	CN_04	LN_A	BN_02	PP	0.9369
S_146	CN_04	LN_B	BN_02	PP	1.1548
S_147	CN_04	LN_C	BN_02	PP	3.1106
S_148	CN_04	LN_D	BN_02	PP	1.8821
S_149	CN_04	LN_E	BN_02	PP	5.2793
S_150	CN_04	LN_F	BN_02	PP	6.0983
S_151	CN_04	LN_G	BN_02	PP	7.4365
S_152	CN_04	LN_H	BN_02	PP	9.5119
S_153	CN_05	LN_A	BN_02	PP	-0.2293
S_154	CN_05	LN_B	BN_02	PP	0.4996
S_155	CN_05	LN_C	BN_02	PP	2.2572
S_156	CN_05	LN_D	BN_02	PP	4.1916
S_157	CN_05	LN_E	BN_02	PP	4.629
S_158	CN_05	LN_F	BN_02	PP	6.5291
S_159	CN_05	LN_G	BN_02	PP	8.6814
S_160	CN_05	LN_H	BN_02	PP	10.2506
S_161	CN_06	LN_A	BN_02	PP	-0.3096
S_162	CN_06	LN_B	BN_02	PP	1.6364
S_163	CN_06	LN_C	BN_02	PP	2.8567
S_164	CN_06	LN_D	BN_02	PP	2.7748
S_165	CN_06	LN_E	BN_02	PP	5.2711
S_166	CN_06	LN_F	BN_02	PP	7.5545
S_167	CN_06	LN_G	BN_02	PP	7.9017
S_168	CN_06	LN_H	BN_02	PP	10.9582
S_169	CN_04	LN_A	BN_02	PP	-0.1753
S_170	CN_04	LN_B	BN_02	PP	0.991
S_171	CN_04	LN_C	BN_02	PP	3.602
S_172	CN_04	LN_D	BN_02	PP	3.4742
S_173	CN_04	LN_E	BN_02	PP	5.8247
S_174	CN_04	LN_F	BN_02	PP	5.9984
S_175	CN_04	LN_G	BN_02	PP	7.7297
S_176	CN_04	LN_H	BN_02	PP	11.7314
S_177	CN_05	LN_A	BN_02	PP	-0.878
S_178	CN_05	LN_B	BN_02	PP	2.2031
S_179	CN_05	LN_C	BN_02	PP	2.5897
S_180	CN_05	LN_D	BN_02	PP	3.9967
S_181	CN_05	LN_E	BN_02	PP	5.0565
S_182	CN_05	LN_F	BN_02	PP	5.959
S_183	CN_05	LN_G	BN_02	PP	7.389
S_184	CN_05	LN_H	BN_02	PP	10.9615
S_185	CN_06	LN_A	BN_02	PP	-0.0704
S_186	CN_06	LN_B	BN_02	PP	2.588
S_187	CN_06	LN_C	BN_02	PP	3.0057
S_188	CN_06	LN_D	BN_02	PP	4.1097
S_189	CN_06	LN_E	BN_02	PP	5.1974
S_190	CN_06	LN_F	BN_02	PP	6.9795
S_191	CN_06	LN_G	BN_02	PP	7.9656
S_192	CN_06	LN_H	BN_02	PP	11.5332
S_193	CN_04	LN_A	BN_02	PP	0.421
S_194	CN_04	LN_B	BN_02	PP	2.1507
S_195	CN_04	LN_C	BN_02	PP	2.6372
S_196	CN_04	LN_D	BN_02	PP	4.647
S_197	CN_04	LN_E	BN_02	PP	5.0745
S_198	CN_04	LN_F	BN_02	PP	7.1237
S_199	CN_04	LN_G	BN_02	PP	8.588
S_200	CN_04	LN_H	BN_02	PP	9.7903
S_201	CN_05	LN_A	BN_02	PP	0.0442
S_202	CN_05	LN_B	BN_02	PP	0.9173
S_203	CN_05	LN_C	BN_02	PP	2.7174
S_204	CN_05	LN_D	BN_02	PP	3.6511
S_205	CN_05	LN_E	BN_02	PP	6.0409
S_206	CN_05	LN_F	BN_02	PP	7.1663
S_207	CN_05	LN_G	BN_02	PP	8.6388
S_208	CN_05	LN_H	BN_02	PP	9.7969
S_209	CN_06	LN_A	BN_02	PP	0.6503
S_210	CN_06	LN_B	BN_02	PP	2.1278
S_211	CN_06	LN_C	BN_02	PP	3.2711
S_212	CN_06	LN_D	BN_02	PP	4.0622
S_213	CN_06	LN_E	BN_02	PP	5.7756
S_214	CN_06	LN_F	BN_02	PP	6.6781
S_215	CN_06	LN_G	BN_02	PP	8.1802
S_216	CN_06	LN_H	BN_02	PP	10.1802
S_217	CN_04	LN_A	BN_02	PP	-0.6601
S_218	CN_04	LN_B	BN_02	PP	0.5422
S_219	CN_04	LN_C	BN_02	PP	1.7265
S_220	CN_04	LN_D	BN_02	PP	5.7068
S_221	CN_04	LN_E	BN_02	PP	5.1122
S_222	CN_04	LN_F	BN_02	PP	6.3751
S_223	CN_04	LN_G	BN_02	PP	7.2776
S_224	CN_04	LN_H	BN_02	PP	9.4447
S_225	CN_05	LN_A	BN_02	PP	0.1572
S_226	CN_05	LN_B	BN_02	PP	1.3038
S_227	CN_05	LN_C	BN_02	PP	2.9435
S_228	CN_05	LN_D	BN_02	PP	3.3563
S_229	CN_05	LN_E	BN_02	PP	5.7297
S_230	CN_05	LN_F	BN_02	PP	6.4259
S_231	CN_05	LN_G	BN_02	PP	7.5692
S_232	CN_05	LN_H	BN_02	PP	10.6961
S_233	CN_06	LN_A	BN_02	PP	0.0917
S_234	CN_06	LN_B	BN_02	PP	0.7731
S_235	CN_06	LN_C	BN_02	PP	2.9959
S_236	CN_06	LN_D	BN_02	PP	3.8493
S_237	CN_06	LN_E	BN_02	PP	5.715
S_238	CN_06	LN_F	BN_02	PP	7.1843
S_239	CN_06	LN_G	BN_02	PP	8.4144
S_240	CN_06	LN_H	BN_02	PP	10.1802
S_241	CN_07	LN_A	BN_03	PP	-0.0147
S_242	CN_07	LN_B	BN_03	PP	0.8468
S_243	CN_07	LN_C	BN_03	PP	3.5807
S_244	CN_07	LN_D	BN_03	PP	4.5766
S_245	CN_07	LN_E	BN_03	PP	6.1294
S_246	CN_07	LN_F	BN_03	PP	6.2441
S_247	CN_07	LN_G	BN_03	PP	7.5184
S_248	CN_07	LN_H	BN_03	PP	8.9517
S_249	CN_08	LN_A	BN_03	PP	0.2654
S_250	CN_08	LN_B	BN_03	PP	1.5446
S_251	CN_08	LN_C	BN_03	PP	2.9206
S_252	CN_08	LN_D	BN_03	PP	4.1392
S_253	CN_08	LN_E	BN_03	PP	5.5774
S_254	CN_08	LN_F	BN_03	PP	6.647
S_255	CN_08	LN_G	BN_03	PP	9.0745
S_256	CN_08	LN_H	BN_03	PP	8.8092
S_257	CN_09	LN_A	BN_03	PP	0.1147
S_258	CN_09	LN_B	BN_03	PP	1.6085
S_259	CN_09	LN_C	BN_03	PP	2.6011
S_260	CN_09	LN_D	BN_03	PP	4.5455
S_261	CN_09	LN_E	BN_03	PP	5.7527
S_262	CN_09	LN_F	BN_03	PP	7.0696
S_263	CN_09	LN_G	BN_03	PP	8.4275
S_264	CN_09	LN_H	BN_03	PP	9.2056
S_265	CN_07	LN_A	BN_03	PP	0.6388
S_266	CN_07	LN_B	BN_03	PP	2.2686
S_267	CN_07	LN_C	BN_03	PP	2.5471
S_268	CN_07	LN_D	BN_03	PP	5.2383
S_269	CN_07	LN_E	BN_03	PP	4.9746
S_270	CN_07	LN_F	BN_03	PP	6.9664
S_271	CN_07	LN_G	BN_03	PP	8.0835
S_272	CN_07	LN_H	BN_03	PP	10.6798
S_273	CN_08	LN_A	BN_03	PP	0.1589
S_274	CN_08	LN_B	BN_03	PP	2.0049
S_275	CN_08	LN_C	BN_03	PP	3.1712
S_276	CN_08	LN_D	BN_03	PP	4.629
S_277	CN_08	LN_E	BN_03	PP	5.5692
S_278	CN_08	LN_F	BN_03	PP	7.6658
S_279	CN_08	LN_G	BN_03	PP	7.9672
S_280	CN_08	LN_H	BN_03	PP	10.4898
S_281	CN_09	LN_A	BN_03	PP	-0.683
S_282	CN_09	LN_B	BN_03	PP	2.38
S_283	CN_09	LN_C	BN_03	PP	2.5143
S_284	CN_09	LN_D	BN_03	PP	5.0663
S_285	CN_09	LN_E	BN_03	PP	5.1581
S_286	CN_09	LN_F	BN_03	PP	7.3841
S_287	CN_09	LN_G	BN_03	PP	7.8149
S_288	CN_09	LN_H	BN_03	PP	10.3456
S_289	CN_07	LN_A	BN_03	PP	0.2555
S_290	CN_07	LN_B	BN_03	PP	0.1556
S_291	CN_07	LN_C	BN_03	PP	3.2875
S_292	CN_07	LN_D	BN_03	PP	4.5307
S_293	CN_07	LN_E	BN_03	PP	5.2236
S_294	CN_07	LN_F	BN_03	PP	5.9853
S_295	CN_07	LN_G	BN_03	PP	7.4676
S_296	CN_07	LN_H	BN_03	PP	10.7469
S_297	CN_08	LN_A	BN_03	PP	0.0377
S_298	CN_08	LN_B	BN_03	PP	2.1753
S_299	CN_08	LN_C	BN_03	PP	3.2694
S_300	CN_08	LN_D	BN_03	PP	3.8821
S_301	CN_08	LN_E	BN_03	PP	5.7756
S_302	CN_08	LN_F	BN_03	PP	7.0205
S_303	CN_08	LN_G	BN_03	PP	9.0057
S_304	CN_08	LN_H	BN_03	PP	11.7559
S_305	CN_09	LN_A	BN_03	PP	0.3194
S_306	CN_09	LN_B	BN_03	PP	2.2244
S_307	CN_09	LN_C	BN_03	PP	3.3055
S_308	CN_09	LN_D	BN_03	PP	5.3923
S_309	CN_09	LN_E	BN_03	PP	5.5151
S_310	CN_09	LN_F	BN_03	PP	6.4357
S_311	CN_09	LN_G	BN_03	PP	7.43
S_312	CN_09	LN_H	BN_03	PP	10.3751
S_313	CN_07	LN_A	BN_03	PP	0.5979
S_314	CN_07	LN_B	BN_03	PP	1.2662
S_315	CN_07	LN_C	BN_03	PP	2.7518
S_316	CN_07	LN_D	BN_03	PP	4.4816
S_317	CN_07	LN_E	BN_03	PP	6.3325
S_318	CN_07	LN_F	BN_03	PP	5.6298
S_319	CN_07	LN_G	BN_03	PP	7.9132
S_320	CN_07	LN_H	BN_03	PP	9.8763
S_321	CN_08	LN_A	BN_03	PP	0.0246
S_322	CN_08	LN_B	BN_03	PP	1.2973
S_323	CN_08	LN_C	BN_03	PP	2.9238
S_324	CN_08	LN_D	BN_03	PP	3.7199
S_325	CN_08	LN_E	BN_03	PP	5.8853
S_326	CN_08	LN_F	BN_03	PP	6.0901
S_327	CN_08	LN_G	BN_03	PP	7.7379
S_328	CN_08	LN_H	BN_03	PP	10.326
S_329	CN_09	LN_A	BN_03	PP	-0.8124
S_330	CN_09	LN_B	BN_03	PP	0.9517
S_331	CN_09	LN_C	BN_03	PP	2.6306
S_332	CN_09	LN_D	BN_03	PP	3.4349
S_333	CN_09	LN_E	BN_03	PP	5.1728
S_334	CN_09	LN_F	BN_03	PP	5.43
S_335	CN_09	LN_G	BN_03	PP	7.1138
S_336	CN_09	LN_H	BN_03	PP	9.4267
S_337	CN_07	LN_A	BN_03	PP	0.0033
S_338	CN_07	LN_B	BN_03	PP	2.5995
S_339	CN_07	LN_C	BN_03	PP	2.1065
S_340	CN_07	LN_D	BN_03	PP	4.0639
S_341	CN_07	LN_E	BN_03	PP	5.5364
S_342	CN_07	LN_F	BN_03	PP	7.5495
S_343	CN_07	LN_G	BN_03	PP	6.991
S_344	CN_07	LN_H	BN_03	PP	9.5889
S_345	CN_08	LN_A	BN_03	PP	-1.0565
S_346	CN_08	LN_B	BN_03	PP	1.2678
S_347	CN_08	LN_C	BN_03	PP	2.3685
S_348	CN_08	LN_D	BN_03	PP	4.4111
S_349	CN_08	LN_E	BN_03	PP	5.62
S_350	CN_08	LN_F	BN_03	PP	7.122
S_351	CN_08	LN_G	BN_03	PP	8.2146
S_352	CN_08	LN_H	BN_03	PP	9.2596
S_353	CN_09	LN_A	BN_03	PP	-0.3751
S_354	CN_09	LN_B	BN_03	PP	0.8468
S_355	CN_09	LN_C	BN_03	PP	2.5717
S_356	CN_09	LN_D	BN_03	PP	3.7412
S_357	CN_09	LN_E	BN_03	PP	5.6216
S_358	CN_09	LN_F	BN_03	PP	6.5487
S_359	CN_09	LN_G	BN_03	PP	8.1228
S_360	CN_09	LN_H	BN_03	PP	9.3497
S_361	CN_10	LN_A	BN_04	PP	-0.5094
S_362	CN_10	LN_B	BN_04	PP	1.5315
S_363	CN_10	LN_C	BN_04	PP	2.8534
S_364	CN_10	LN_D	BN_04	PP	4.3669
S_365	CN_10	LN_E	BN_04	PP	6.1851
S_366	CN_10	LN_F	BN_04	PP	6.4341
S_367	CN_10	LN_G	BN_04	PP	7.5692
S_368	CN_10	LN_H	BN_04	PP	9.0663
S_369	CN_11	LN_A	BN_04	PP	0.2162
S_370	CN_11	LN_B	BN_04	PP	1.1728
S_371	CN_11	LN_C	BN_04	PP	2.5766
S_372	CN_11	LN_D	BN_04	PP	3.8608
S_373	CN_11	LN_E	BN_04	PP	6.1867
S_374	CN_11	LN_F	BN_04	PP	6.5602
S_375	CN_11	LN_G	BN_04	PP	7.656
S_376	CN_11	LN_H	BN_04	PP	9.2776
S_377	CN_12	LN_A	BN_04	PP	-0.8059
S_378	CN_12	LN_B	BN_04	PP	1.6462
S_379	CN_12	LN_C	BN_04	PP	3.1859
S_380	CN_12	LN_D	BN_04	PP	3.8231
S_381	CN_12	LN_E	BN_04	PP	5.4038
S_382	CN_12	LN_F	BN_04	PP	7.6708
S_383	CN_12	LN_G	BN_04	PP	7.7494
S_384	CN_12	LN_H	BN_04	PP	9.1056
S_385	CN_10	LN_A	BN_04	PP	0.9664
S_386	CN_10	LN_B	BN_04	PP	2.398
S_387	CN_10	LN_C	BN_04	PP	2.8157
S_388	CN_10	LN_D	BN_04	PP	4.5176
S_389	CN_10	LN_E	BN_04	PP	6.0049
S_390	CN_10	LN_F	BN_04	PP	5.9525
S_391	CN_10	LN_G	BN_04	PP	7.2154
S_392	CN_10	LN_H	BN_04	PP	9.2088
S_393	CN_11	LN_A	BN_04	PP	0.1409
S_394	CN_11	LN_B	BN_04	PP	1.9836
S_395	CN_11	LN_C	BN_04	PP	2.8763
S_396	CN_11	LN_D	BN_04	PP	4.0786
S_397	CN_11	LN_E	BN_04	PP	5.7281
S_398	CN_11	LN_F	BN_04	PP	6.5127
S_399	CN_11	LN_G	BN_04	PP	8.4799
S_400	CN_11	LN_H	BN_04	PP	8.493
S_401	CN_12	LN_A	BN_04	PP	-0.0541
S_402	CN_12	LN_B	BN_04	PP	1.7576
S_403	CN_12	LN_C	BN_04	PP	3.1564
S_404	CN_12	LN_D	BN_04	PP	4.2047
S_405	CN_12	LN_E	BN_04	PP	6.3325
S_406	CN_12	LN_F	BN_04	PP	6.9549
S_407	CN_12	LN_G	BN_04	PP	7.9754
S_408	CN_12	LN_H	BN_04	PP	8.6011
S_409	CN_10	LN_A	BN_04	PP	0.2768
S_410	CN_10	LN_B	BN_04	PP	1.5397
S_411	CN_10	LN_C	BN_04	PP	3.2219
S_412	CN_10	LN_D	BN_04	PP	3.543
S_413	CN_10	LN_E	BN_04	PP	4.0672
S_414	CN_10	LN_F	BN_04	PP	6.3391
S_415	CN_10	LN_G	BN_04	PP	7.2105
S_416	CN_10	LN_H	BN_04	PP	9.2187
S_417	CN_11	LN_A	BN_04	PP	-0.0573
S_418	CN_11	LN_B	BN_04	PP	1.1663
S_419	CN_11	LN_C	BN_04	PP	1.8444
S_420	CN_11	LN_D	BN_04	PP	4.344
S_421	CN_11	LN_E	BN_04	PP	4.8043
S_422	CN_11	LN_F	BN_04	PP	7.0156
S_423	CN_11	LN_G	BN_04	PP	8.2129
S_424	CN_11	LN_H	BN_04	PP	8.8174
S_425	CN_12	LN_A	BN_04	PP	0.8256
S_426	CN_12	LN_B	BN_04	PP	1.1925
S_427	CN_12	LN_C	BN_04	PP	2.9877
S_428	CN_12	LN_D	BN_04	PP	3.7658
S_429	CN_12	LN_E	BN_04	PP	5.2219
S_430	CN_12	LN_F	BN_04	PP	7.1155
S_431	CN_12	LN_G	BN_04	PP	7.7821
S_432	CN_12	LN_H	BN_04	PP	8.6241
S_433	CN_10	LN_A	BN_04	PP	0.172
S_434	CN_10	LN_B	BN_04	PP	1.0336
S_435	CN_10	LN_C	BN_04	PP	2.6519
S_436	CN_10	LN_D	BN_04	PP	3.5872
S_437	CN_10	LN_E	BN_04	PP	5.4758
S_438	CN_10	LN_F	BN_04	PP	6.8518
S_439	CN_10	LN_G	BN_04	PP	7.4152
S_440	CN_10	LN_H	BN_04	PP	9.0712
S_441	CN_11	LN_A	BN_04	PP	-0.3653
S_442	CN_11	LN_B	BN_04	PP	1.8296
S_443	CN_11	LN_C	BN_04	PP	2.8845
S_444	CN_11	LN_D	BN_04	PP	4.1851
S_445	CN_11	LN_E	BN_04	PP	5.6806
S_446	CN_11	LN_F	BN_04	PP	6.3489
S_447	CN_11	LN_G	BN_04	PP	7.1433
S_448	CN_11	LN_H	BN_04	PP	8.4308
S_449	CN_12	LN_A	BN_04	PP	-0.2064
S_450	CN_12	LN_B	BN_04	PP	1.5152
S_451	CN_12	LN_C	BN_04	PP	3.0123
S_452	CN_12	LN_D	BN_04	PP	4.2326
S_453	CN_12	LN_E	BN_04	PP	5.6282
S_454	CN_12	LN_F	BN_04	PP	6.647
S_455	CN_12	LN_G	BN_04	PP	8.0835
S_456	CN_12	LN_H	BN_04	PP	8.751
S_457	CN_10	LN_A	BN_04	PP	-0.3997
S_458	CN_10	LN_B	BN_04	PP	1.4808
S_459	CN_10	LN_C	BN_04	PP	3.0352
S_460	CN_10	LN_D	BN_04	PP	4.0803
S_461	CN_10	LN_E	BN_04	PP	5.0041
S_462	CN_10	LN_F	BN_04	PP	6.2441
S_463	CN_10	LN_G	BN_04	PP	6.9517
S_464	CN_10	LN_H	BN_04	PP	9.7707
S_465	CN_11	LN_A	BN_04	PP	-1.4676
S_466	CN_11	LN_B	BN_04	PP	1.376
S_467	CN_11	LN_C	BN_04	PP	2.6585
S_468	CN_11	LN_D	BN_04	PP	4.593
S_469	CN_11	LN_E	BN_04	PP	4.8649
S_470	CN_11	LN_F	BN_04	PP	5.7805
S_471	CN_11	LN_G	BN_04	PP	7.1974
S_472	CN_11	LN_H	BN_04	PP	9.0237
S_473	CN_12	LN_A	BN_04	PP	-0.6552
S_474	CN_12	LN_B	BN_04	PP	1.1319
S_475	CN_12	LN_C	BN_04	PP	3.1482
S_476	CN_12	LN_D	BN_04	PP	3.5528
S_477	CN_12	LN_E	BN_04	PP	4.9631
S_478	CN_12	LN_F	BN_04	PP	6.421
S_479	CN_12	LN_G	BN_04	PP	7.1925
S_480	CN_12	LN_H	BN_04	PP	8.2703
